# Supplementary material for: An examination of the influence of prefrontal cortical brain stimulation on sexual decision making
Source: Oxf Open Neurosci. 2026 May 15;5:kvag003. doi: 10.1093/oons/kvag003 (PMC13225266; doi:10.1093/oons/kvag003)
Supplement: Supplementary_materials_kvag003 [file supplementary_materials_kvag003.zip]

Archive with 2 entries (2 files):
- SupplementaryMaterial_R1.docx
- Review history for OXFNSC-2026-006.R2.odt
